# Supplementary material for: The Anticonvulsant Effect of Long-Term Valproate Might Be Attributable to Altered Expression of Selected Genes in Mice
Source: Int J Mol Sci. 2026 Jun 10;27(12):5281. doi: 10.3390/ijms27125281 (PMC13300035; doi:10.3390/ijms27125281)
Supplement: Supplementary file 1 [file ijms-27-05281-s001.zip]

Archive with 1 entries (1 files):
- ijms-4257759-supplementary.pdf
